# Supplementary material for: Citation: Tight Junction Protein Expression-Inducing Probiotics Alleviate TNBS-Induced Cognitive Impairment with Colitis in Mice
Source: Nutrients. 2022 Jul 20;14(14):2975. doi: 10.3390/nu14142975 (PMC9317072; doi:10.3390/nu14142975)
Supplement: Supplementary file 1 [file nutrients-14-02975-s001.zip]

Archive with 1 entries (1 files):
- nutrients-1767339-supplementary.pdf
